# Supplementary material for: The Potential MicroRNA Diagnostic Biomarkers in Oral Squamous Cell Carcinoma of the Tongue
Source: Curr Issues Mol Biol. 2024 Jul 1;46(7):6746–56. doi: 10.3390/cimb46070402 (PMC11276561; doi:10.3390/cimb46070402)
Supplement: Supplementary file 1 [file cimb-46-00402-s001.zip]

Archive with 5 entries (5 files):
- Supplementary figure_S1.tif
- Supplementary figure_S2.tif
- Supplementary table S1_Prediction of target genes of differentially expressed miR-196b.xlsx
- Supplementary table S2_GO analysis of target genes of miR-196b.xlsx
- Supplementary table S3_KEGG enrichment analysis of target genes of miR-196b.xlsx
