# Supplementary material for: The Potential MicroRNA Diagnostic Biomarkers in Oral Squamous Cell Carcinoma of the Tongue
Source: Curr Issues Mol Biol. 2024 Jul 1;46(7):6746–56. doi: 10.3390/cimb46070402 (PMC11276561; doi:10.3390/cimb46070402)
Supplement: Supplementary file 1 [file cimb-46-00402-s001.zip › Supplementary table S1_Prediction of target genes of differentially expressed miR-196b.xlsx]

## Sheet: Target genes of miR-196b-5p
	Target Rank	Target Score	miRNA Name	Gene Symbol	Gene Description
	1	100	hsa-miR-196b-5p	ZMYND11	zinc finger MYND-type containing 11
	2	100	hsa-miR-196b-5p	HOXA7	homeobox A7
	3	100	hsa-miR-196b-5p	HOXC8	homeobox C8
	4	99	hsa-miR-196b-5p	SLC9A6	solute carrier family 9 member A6
	5	99	hsa-miR-196b-5p	NR6A1	nuclear receptor subfamily 6 group A member 1
	6	98	hsa-miR-196b-5p	HMGA2	high mobility group AT-hook 2
	7	97	hsa-miR-196b-5p	LRIG3	leucine rich repeats and immunoglobulin like domains 3
	8	97	hsa-miR-196b-5p	EXOC8	exocyst complex component 8
	9	96	hsa-miR-196b-5p	GATA6	GATA binding protein 6
	10	96	hsa-miR-196b-5p	HOXA9	homeobox A9
	11	96	hsa-miR-196b-5p	PRTG	protogenin
	12	95	hsa-miR-196b-5p	HOXB7	homeobox B7
	13	95	hsa-miR-196b-5p	ERI2	ERI1 exoribonuclease family member 2
	14	95	hsa-miR-196b-5p	PBX1	PBX homeobox 1
	15	95	hsa-miR-196b-5p	LRIG2	leucine rich repeats and immunoglobulin like domains 2
	16	94	hsa-miR-196b-5p	CCNJ	cyclin J
	17	93	hsa-miR-196b-5p	SMC3	structural maintenance of chromosomes 3
	18	93	hsa-miR-196b-5p	TRMT1L	tRNA methyltransferase 1 like
	19	93	hsa-miR-196b-5p	FAM19A5	family with sequence similarity 19 member A5, C-C motif chemokine like
	20	93	hsa-miR-196b-5p	TSTD3	thiosulfate sulfurtransferase like domain containing 3
	21	93	hsa-miR-196b-5p	CBFA2T3	CBFA2/RUNX1 translocation partner 3
	22	93	hsa-miR-196b-5p	NR2C2	nuclear receptor subfamily 2 group C member 2
	23	93	hsa-miR-196b-5p	LRP1B	LDL receptor related protein 1B
	24	92	hsa-miR-196b-5p	PLD1	phospholipase D1
	25	92	hsa-miR-196b-5p	GAN	gigaxonin
	26	92	hsa-miR-196b-5p	SNX16	sorting nexin 16
	27	92	hsa-miR-196b-5p	HOXA5	homeobox A5
	28	92	hsa-miR-196b-5p	ST6GALNAC5	ST6 N-acetylgalactosaminide alpha-2,6-sialyltransferase 5
	29	91	hsa-miR-196b-5p	HOXB6	homeobox B6
	30	91	hsa-miR-196b-5p	SNX24	sorting nexin 24
	31	91	hsa-miR-196b-5p	AQP4	aquaporin 4
	32	91	hsa-miR-196b-5p	PTPRG	protein tyrosine phosphatase, receptor type G
	33	90	hsa-miR-196b-5p	IGF2BP3	insulin like growth factor 2 mRNA binding protein 3
	34	90	hsa-miR-196b-5p	IGF2BP1	insulin like growth factor 2 mRNA binding protein 1
	35	90	hsa-miR-196b-5p	GALC	galactosylceramidase
	36	90	hsa-miR-196b-5p	RNF10	ring finger protein 10
	37	90	hsa-miR-196b-5p	MAPK8	mitogen-activated protein kinase 8
	38	89	hsa-miR-196b-5p	NKAPD1	NKAP domain containing 1
	39	89	hsa-miR-196b-5p	RCC2	regulator of chromosome condensation 2
	40	88	hsa-miR-196b-5p	PPP1R15B	protein phosphatase 1 regulatory subunit 15B
	41	88	hsa-miR-196b-5p	GPRASP1	G protein-coupled receptor associated sorting protein 1
	42	88	hsa-miR-196b-5p	ARHGAP28	Rho GTPase activating protein 28
	43	88	hsa-miR-196b-5p	RDX	radixin
	44	88	hsa-miR-196b-5p	SFMBT1	Scm like with four mbt domains 1
	45	88	hsa-miR-196b-5p	LCOR	ligand dependent nuclear receptor corepressor
	46	87	hsa-miR-196b-5p	NRAS	NRAS proto-oncogene, GTPase
	47	87	hsa-miR-196b-5p	FNIP1	folliculin interacting protein 1
	48	87	hsa-miR-196b-5p	NAP1L1	nucleosome assembly protein 1 like 1
	49	87	hsa-miR-196b-5p	PHF8	PHD finger protein 8
	50	87	hsa-miR-196b-5p	SEMA3A	semaphorin 3A
	51	87	hsa-miR-196b-5p	MAP3K1	mitogen-activated protein kinase kinase kinase 1
	52	87	hsa-miR-196b-5p	HAND1	heart and neural crest derivatives expressed 1
	53	87	hsa-miR-196b-5p	DCDC2	doublecortin domain containing 2
	54	86	hsa-miR-196b-5p	VAX1	ventral anterior homeobox 1
	55	86	hsa-miR-196b-5p	DENND6A	DENN domain containing 6A
	56	86	hsa-miR-196b-5p	ZNF850	zinc finger protein 850
	57	86	hsa-miR-196b-5p	GTF2A1	general transcription factor IIA subunit 1
	58	86	hsa-miR-196b-5p	TMEM121B	transmembrane protein 121B
	59	86	hsa-miR-196b-5p	ACER2	alkaline ceramidase 2
	60	86	hsa-miR-196b-5p	P2RY1	purinergic receptor P2Y1
	61	86	hsa-miR-196b-5p	OPA3	OPA3, outer mitochondrial membrane lipid metabolism regulator
	62	86	hsa-miR-196b-5p	TRMT10A	tRNA methyltransferase 10A
	63	86	hsa-miR-196b-5p	SRRT	serrate, RNA effector molecule
	64	86	hsa-miR-196b-5p	NXPE3	neurexophilin and PC-esterase domain family member 3
	65	86	hsa-miR-196b-5p	ELAVL4	ELAV like RNA binding protein 4
	66	86	hsa-miR-196b-5p	CCDC47	coiled-coil domain containing 47
	67	85	hsa-miR-196b-5p	NTN4	netrin 4
	68	85	hsa-miR-196b-5p	PRKG1	protein kinase cGMP-dependent 1
	69	85	hsa-miR-196b-5p	GPATCH2L	G-patch domain containing 2 like
	70	85	hsa-miR-196b-5p	VSNL1	visinin like 1
	71	85	hsa-miR-196b-5p	DIP2A	disco interacting protein 2 homolog A
	72	85	hsa-miR-196b-5p	CASK	calcium/calmodulin dependent serine protein kinase
	73	85	hsa-miR-196b-5p	PACRGL	parkin coregulated like
	74	85	hsa-miR-196b-5p	TRERF1	transcriptional regulating factor 1
	75	85	hsa-miR-196b-5p	FRMD4B	FERM domain containing 4B
	76	84	hsa-miR-196b-5p	POLR3D	RNA polymerase III subunit D
	77	84	hsa-miR-196b-5p	MECP2	methyl-CpG binding protein 2
	78	84	hsa-miR-196b-5p	CEP350	centrosomal protein 350
	79	83	hsa-miR-196b-5p	EPHA7	EPH receptor A7
	80	83	hsa-miR-196b-5p	DYNC2LI1	dynein cytoplasmic 2 light intermediate chain 1
	81	83	hsa-miR-196b-5p	MAP4K3	mitogen-activated protein kinase kinase kinase kinase 3
	82	83	hsa-miR-196b-5p	BRAP	BRCA1 associated protein
	83	83	hsa-miR-196b-5p	ABL1	ABL proto-oncogene 1, non-receptor tyrosine kinase
	84	83	hsa-miR-196b-5p	PHF20	PHD finger protein 20
	85	83	hsa-miR-196b-5p	RASSF3	Ras association domain family member 3
	86	83	hsa-miR-196b-5p	CREBL2	cAMP responsive element binding protein like 2
	87	82	hsa-miR-196b-5p	KCNJ2	potassium voltage-gated channel subfamily J member 2
	88	82	hsa-miR-196b-5p	RASGRP1	RAS guanyl releasing protein 1
	89	82	hsa-miR-196b-5p	ZNF281	zinc finger protein 281
	90	82	hsa-miR-196b-5p	HIP1	huntingtin interacting protein 1
	91	82	hsa-miR-196b-5p	RBM8A	RNA binding motif protein 8A
	92	81	hsa-miR-196b-5p	TYW5	tRNA-yW synthesizing protein 5
	93	81	hsa-miR-196b-5p	MCM9	minichromosome maintenance 9 homologous recombination repair factor
	94	80	hsa-miR-196b-5p	GPCPD1	glycerophosphocholine phosphodiesterase 1
	95	80	hsa-miR-196b-5p	PSMD11	proteasome 26S subunit, non-ATPase 11
	96	80	hsa-miR-196b-5p	COL1A2	collagen type I alpha 2 chain
	97	79	hsa-miR-196b-5p	EEF2K	eukaryotic elongation factor 2 kinase
	98	79	hsa-miR-196b-5p	ARFGEF1	ADP ribosylation factor guanine nucleotide exchange factor 1
	99	79	hsa-miR-196b-5p	STOX2	storkhead box 2
	100	79	hsa-miR-196b-5p	ZNF516	zinc finger protein 516
	101	79	hsa-miR-196b-5p	XAF1	XIAP associated factor 1
	102	78	hsa-miR-196b-5p	ZNF473	zinc finger protein 473
	103	78	hsa-miR-196b-5p	DICER1	dicer 1, ribonuclease III
	104	78	hsa-miR-196b-5p	ING5	inhibitor of growth family member 5
	105	78	hsa-miR-196b-5p	A2ML1	alpha-2-macroglobulin like 1
	106	78	hsa-miR-196b-5p	PAPOLG	poly(A) polymerase gamma
	107	78	hsa-miR-196b-5p	CPD	carboxypeptidase D
	108	78	hsa-miR-196b-5p	GDNF	glial cell derived neurotrophic factor
	109	78	hsa-miR-196b-5p	ERG	ETS transcription factor ERG
	110	77	hsa-miR-196b-5p	LTN1	listerin E3 ubiquitin protein ligase 1
	111	77	hsa-miR-196b-5p	GALNT7	polypeptide N-acetylgalactosaminyltransferase 7
	112	77	hsa-miR-196b-5p	ELF4	E74 like ETS transcription factor 4
	113	77	hsa-miR-196b-5p	PCDH19	protocadherin 19
	114	77	hsa-miR-196b-5p	GDPD4	glycerophosphodiester phosphodiesterase domain containing 4
	115	77	hsa-miR-196b-5p	ABCB9	ATP binding cassette subfamily B member 9
	116	77	hsa-miR-196b-5p	HP1BP3	heterochromatin protein 1 binding protein 3
	117	77	hsa-miR-196b-5p	EPHA3	EPH receptor A3
	118	76	hsa-miR-196b-5p	DAZ1	deleted in azoospermia 1
	119	76	hsa-miR-196b-5p	RGL2	ral guanine nucleotide dissociation stimulator like 2
	120	76	hsa-miR-196b-5p	TSPAN12	tetraspanin 12
	121	76	hsa-miR-196b-5p	DAZ4	deleted in azoospermia 4
	122	76	hsa-miR-196b-5p	MGAT4A	alpha-1,3-mannosyl-glycoprotein 4-beta-N-acetylglucosaminyltransferase A
	123	76	hsa-miR-196b-5p	DAZ3	deleted in azoospermia 3
	124	76	hsa-miR-196b-5p	COL8A2	collagen type VIII alpha 2 chain
	125	76	hsa-miR-196b-5p	GRIK1	glutamate ionotropic receptor kainate type subunit 1
	126	76	hsa-miR-196b-5p	SLC25A35	solute carrier family 25 member 35
	127	76	hsa-miR-196b-5p	IQCH	IQ motif containing H
	128	76	hsa-miR-196b-5p	DAZ2	deleted in azoospermia 2
	129	75	hsa-miR-196b-5p	PPT2	palmitoyl-protein thioesterase 2
	130	75	hsa-miR-196b-5p	DDHD1	DDHD domain containing 1
	131	75	hsa-miR-196b-5p	GTDC1	glycosyltransferase like domain containing 1
	132	75	hsa-miR-196b-5p	PTGR1	prostaglandin reductase 1
	133	75	hsa-miR-196b-5p	RBPJ	recombination signal binding protein for immunoglobulin kappa J region
	134	75	hsa-miR-196b-5p	DNM3	dynamin 3
	135	74	hsa-miR-196b-5p	ATP8B4	ATPase phospholipid transporting 8B4 (putative)
	136	74	hsa-miR-196b-5p	PRELID2	PRELI domain containing 2
	137	74	hsa-miR-196b-5p	CPA3	carboxypeptidase A3
	138	74	hsa-miR-196b-5p	PPP1R12B	protein phosphatase 1 regulatory subunit 12B
	139	74	hsa-miR-196b-5p	ZBTB26	zinc finger and BTB domain containing 26
	140	74	hsa-miR-196b-5p	RGS6	regulator of G protein signaling 6
	141	74	hsa-miR-196b-5p	OR7D2	olfactory receptor family 7 subfamily D member 2
	142	74	hsa-miR-196b-5p	GAS7	growth arrest specific 7
	143	73	hsa-miR-196b-5p	RPS27A	ribosomal protein S27a
	144	73	hsa-miR-196b-5p	TTC26	tetratricopeptide repeat domain 26
	145	73	hsa-miR-196b-5p	UHRF2	ubiquitin like with PHD and ring finger domains 2
	146	73	hsa-miR-196b-5p	SMCR8	Smith-Magenis syndrome chromosome region, candidate 8
	147	73	hsa-miR-196b-5p	DDX19B	DEAD-box helicase 19B
	148	73	hsa-miR-196b-5p	HDX	highly divergent homeobox
	149	73	hsa-miR-196b-5p	PPP1R16B	protein phosphatase 1 regulatory subunit 16B
	150	73	hsa-miR-196b-5p	CACNB4	calcium voltage-gated channel auxiliary subunit beta 4
	151	73	hsa-miR-196b-5p	PRICKLE1	prickle planar cell polarity protein 1
	152	73	hsa-miR-196b-5p	CDYL	chromodomain Y like
	153	73	hsa-miR-196b-5p	RAVER2	ribonucleoprotein, PTB binding 2
	154	73	hsa-miR-196b-5p	COL3A1	collagen type III alpha 1 chain
	155	72	hsa-miR-196b-5p	TGFBR3	transforming growth factor beta receptor 3
	156	72	hsa-miR-196b-5p	IGDCC4	immunoglobulin superfamily DCC subclass member 4
	157	72	hsa-miR-196b-5p	RICTOR	RPTOR independent companion of MTOR complex 2
	158	72	hsa-miR-196b-5p	SPRED1	sprouty related EVH1 domain containing 1
	159	72	hsa-miR-196b-5p	GGA3	golgi associated, gamma adaptin ear containing, ARF binding protein 3
	160	72	hsa-miR-196b-5p	TMOD2	tropomodulin 2
	161	72	hsa-miR-196b-5p	WNK3	WNK lysine deficient protein kinase 3
	162	72	hsa-miR-196b-5p	JAZF1	JAZF zinc finger 1
	163	72	hsa-miR-196b-5p	PLPP6	phospholipid phosphatase 6
	164	72	hsa-miR-196b-5p	SNX17	sorting nexin 17
	165	71	hsa-miR-196b-5p	TOX3	TOX high mobility group box family member 3
	166	71	hsa-miR-196b-5p	STMP1	short transmembrane mitochondrial protein 1
	167	71	hsa-miR-196b-5p	KRTAP24-1	keratin associated protein 24-1
	168	71	hsa-miR-196b-5p	LIX1L	limb and CNS expressed 1 like
	169	71	hsa-miR-196b-5p	SUOX	sulfite oxidase
	170	71	hsa-miR-196b-5p	NRXN1	neurexin 1
	171	71	hsa-miR-196b-5p	SLC49A4	solute carrier family 49 member 4
	172	70	hsa-miR-196b-5p	LONP2	lon peptidase 2, peroxisomal
	173	70	hsa-miR-196b-5p	EEA1	early endosome antigen 1
	174	70	hsa-miR-196b-5p	FCRL4	Fc receptor like 4
	175	70	hsa-miR-196b-5p	WDR37	WD repeat domain 37
	176	70	hsa-miR-196b-5p	LIN28B	lin-28 homolog B
	177	70	hsa-miR-196b-5p	CDKN1B	cyclin dependent kinase inhibitor 1B
	178	70	hsa-miR-196b-5p	PARD6B	par-6 family cell polarity regulator beta
	179	70	hsa-miR-196b-5p	SMARCC1	SWI/SNF related, matrix associated, actin dependent regulator of chromatin subfamily c member 1
	180	70	hsa-miR-196b-5p	HMGA1	high mobility group AT-hook 1
	181	69	hsa-miR-196b-5p	RDH10	retinol dehydrogenase 10
	182	69	hsa-miR-196b-5p	DFFA	DNA fragmentation factor subunit alpha
	183	69	hsa-miR-196b-5p	PDGFRA	platelet derived growth factor receptor alpha
	184	69	hsa-miR-196b-5p	PRLR	prolactin receptor
	185	69	hsa-miR-196b-5p	LIN28A	lin-28 homolog A
	186	69	hsa-miR-196b-5p	SOCS4	suppressor of cytokine signaling 4
	187	69	hsa-miR-196b-5p	SLC25A5	solute carrier family 25 member 5
	188	69	hsa-miR-196b-5p	SCCPDH	saccharopine dehydrogenase (putative)
	189	68	hsa-miR-196b-5p	ZDHHC21	zinc finger DHHC-type containing 21
	190	68	hsa-miR-196b-5p	BACH1	BTB domain and CNC homolog 1
	191	68	hsa-miR-196b-5p	ZNF268	zinc finger protein 268
	192	68	hsa-miR-196b-5p	LHFPL2	LHFPL tetraspan subfamily member 2
	193	68	hsa-miR-196b-5p	MAP3K21	mitogen-activated protein kinase kinase kinase 21
	194	68	hsa-miR-196b-5p	DCAF15	DDB1 and CUL4 associated factor 15
	195	68	hsa-miR-196b-5p	HMGB1	high mobility group box 1
	196	67	hsa-miR-196b-5p	RAB29	RAB29, member RAS oncogene family
	197	67	hsa-miR-196b-5p	MTRNR2L4	MT-RNR2 like 4
	198	67	hsa-miR-196b-5p	MARS2	methionyl-tRNA synthetase 2, mitochondrial
	199	67	hsa-miR-196b-5p	TMEM143	transmembrane protein 143
	200	67	hsa-miR-196b-5p	PANK2	pantothenate kinase 2
	201	67	hsa-miR-196b-5p	ZNF507	zinc finger protein 507
	202	67	hsa-miR-196b-5p	DOC2A	double C2 domain alpha
	203	67	hsa-miR-196b-5p	SOX11	SRY-box 11
	204	67	hsa-miR-196b-5p	DDX19A	DEAD-box helicase 19A
	205	67	hsa-miR-196b-5p	PLIN2	perilipin 2
	206	66	hsa-miR-196b-5p	MRS2	magnesium transporter MRS2
	207	66	hsa-miR-196b-5p	OPCML	opioid binding protein/cell adhesion molecule like
	208	66	hsa-miR-196b-5p	PSMB2	proteasome subunit beta 2
	209	66	hsa-miR-196b-5p	LRRTM3	leucine rich repeat transmembrane neuronal 3
	210	66	hsa-miR-196b-5p	SIRT5	sirtuin 5
	211	66	hsa-miR-196b-5p	GPR156	G protein-coupled receptor 156
	212	66	hsa-miR-196b-5p	NOSTRIN	nitric oxide synthase trafficking
	213	66	hsa-miR-196b-5p	GYG2	glycogenin 2
	214	66	hsa-miR-196b-5p	GRPEL2	GrpE like 2, mitochondrial
	215	66	hsa-miR-196b-5p	C9orf72	chromosome 9 open reading frame 72
	216	66	hsa-miR-196b-5p	FAS	Fas cell surface death receptor
	217	66	hsa-miR-196b-5p	KDM5A	lysine demethylase 5A
	218	65	hsa-miR-196b-5p	TRPC3	transient receptor potential cation channel subfamily C member 3
	219	65	hsa-miR-196b-5p	LDOC1	LDOC1, regulator of NFKB signaling
	220	65	hsa-miR-196b-5p	ZBTB39	zinc finger and BTB domain containing 39
	221	65	hsa-miR-196b-5p	RET	ret proto-oncogene
	222	65	hsa-miR-196b-5p	KCNQ5	potassium voltage-gated channel subfamily Q member 5
	223	65	hsa-miR-196b-5p	FAM13C	family with sequence similarity 13 member C
	224	65	hsa-miR-196b-5p	FAM104A	family with sequence similarity 104 member A
	225	65	hsa-miR-196b-5p	SCRT1	scratch family transcriptional repressor 1
	226	64	hsa-miR-196b-5p	MIEF1	mitochondrial elongation factor 1
	227	64	hsa-miR-196b-5p	SLC2A12	solute carrier family 2 member 12
	228	64	hsa-miR-196b-5p	IBSP	integrin binding sialoprotein
	229	64	hsa-miR-196b-5p	CTPS1	CTP synthase 1
	230	64	hsa-miR-196b-5p	OSMR	oncostatin M receptor
	231	64	hsa-miR-196b-5p	SYNCRIP	synaptotagmin binding cytoplasmic RNA interacting protein
	232	63	hsa-miR-196b-5p	ZNF710	zinc finger protein 710
	233	63	hsa-miR-196b-5p	NEMP1	nuclear envelope integral membrane protein 1
	234	63	hsa-miR-196b-5p	NEDD4L	neural precursor cell expressed, developmentally down-regulated 4-like, E3 ubiquitin protein ligase
	235	63	hsa-miR-196b-5p	AUH	AU RNA binding methylglutaconyl-CoA hydratase
	236	63	hsa-miR-196b-5p	GABRA2	gamma-aminobutyric acid type A receptor alpha2 subunit
	237	63	hsa-miR-196b-5p	DNAJC10	DnaJ heat shock protein family (Hsp40) member C10
	238	63	hsa-miR-196b-5p	RSPO2	R-spondin 2
	239	63	hsa-miR-196b-5p	RLIM	ring finger protein, LIM domain interacting
	240	63	hsa-miR-196b-5p	PARP8	poly(ADP-ribose) polymerase family member 8
	241	62	hsa-miR-196b-5p	CACNA2D1	calcium voltage-gated channel auxiliary subunit alpha2delta 1
	242	62	hsa-miR-196b-5p	KCNC2	potassium voltage-gated channel subfamily C member 2
	243	62	hsa-miR-196b-5p	ODF2L	outer dense fiber of sperm tails 2 like
	244	62	hsa-miR-196b-5p	ZNF354A	zinc finger protein 354A
	245	62	hsa-miR-196b-5p	COL15A1	collagen type XV alpha 1 chain
	246	62	hsa-miR-196b-5p	PLN	phospholamban
	247	62	hsa-miR-196b-5p	AAK1	AP2 associated kinase 1
	248	61	hsa-miR-196b-5p	SNX4	sorting nexin 4
	249	61	hsa-miR-196b-5p	BCL11A	BCL11A, BAF complex component
	250	61	hsa-miR-196b-5p	ANAPC7	anaphase promoting complex subunit 7
	251	61	hsa-miR-196b-5p	PHOSPHO2-KLHL23	PHOSPHO2-KLHL23 readthrough
	252	61	hsa-miR-196b-5p	PAPPA	pappalysin 1
	253	61	hsa-miR-196b-5p	HOOK1	hook microtubule tethering protein 1
	254	61	hsa-miR-196b-5p	HABP4	hyaluronan binding protein 4
	255	61	hsa-miR-196b-5p	RNMT	RNA guanine-7 methyltransferase
	256	61	hsa-miR-196b-5p	KLHL23	kelch like family member 23
	257	61	hsa-miR-196b-5p	TRPM3	transient receptor potential cation channel subfamily M member 3
	258	60	hsa-miR-196b-5p	RDH11	retinol dehydrogenase 11
	259	60	hsa-miR-196b-5p	USP15	ubiquitin specific peptidase 15
	260	60	hsa-miR-196b-5p	GGCX	gamma-glutamyl carboxylase
	261	60	hsa-miR-196b-5p	EFCAB5	EF-hand calcium binding domain 5
	262	60	hsa-miR-196b-5p	PBX3	PBX homeobox 3
	263	60	hsa-miR-196b-5p	FOXA1	forkhead box A1
	264	60	hsa-miR-196b-5p	RPP25L	ribonuclease P/MRP subunit p25 like
	265	59	hsa-miR-196b-5p	ALDH1L2	aldehyde dehydrogenase 1 family member L2
	266	59	hsa-miR-196b-5p	YOD1	YOD1 deubiquitinase
	267	59	hsa-miR-196b-5p	SLC9B2	solute carrier family 9 member B2
	268	59	hsa-miR-196b-5p	PRSS12	serine protease 12
	269	59	hsa-miR-196b-5p	ACAD8	acyl-CoA dehydrogenase family member 8
	270	59	hsa-miR-196b-5p	BCDIN3D	BCDIN3 domain containing RNA methyltransferase
	271	59	hsa-miR-196b-5p	COLEC11	collectin subfamily member 11
	272	59	hsa-miR-196b-5p	REPIN1	replication initiator 1
	273	59	hsa-miR-196b-5p	TRHDE	thyrotropin releasing hormone degrading enzyme
	274	59	hsa-miR-196b-5p	CALM1	calmodulin 1
	275	59	hsa-miR-196b-5p	SULT2A1	sulfotransferase family 2A member 1
	276	58	hsa-miR-196b-5p	SALL3	spalt like transcription factor 3
	277	58	hsa-miR-196b-5p	ADGRE2	adhesion G protein-coupled receptor E2
	278	58	hsa-miR-196b-5p	MRC1	mannose receptor C-type 1
	279	58	hsa-miR-196b-5p	SLC39A9	solute carrier family 39 member 9
	280	58	hsa-miR-196b-5p	ELMOD2	ELMO domain containing 2
	281	58	hsa-miR-196b-5p	KATNBL1	katanin regulatory subunit B1 like 1
	282	58	hsa-miR-196b-5p	PALD1	phosphatase domain containing paladin 1
	283	58	hsa-miR-196b-5p	RFC3	replication factor C subunit 3
	284	58	hsa-miR-196b-5p	ITPRIPL2	ITPRIP like 2
	285	58	hsa-miR-196b-5p	C6orf120	chromosome 6 open reading frame 120
	286	58	hsa-miR-196b-5p	ZNF385B	zinc finger protein 385B
	287	58	hsa-miR-196b-5p	CPEB3	cytoplasmic polyadenylation element binding protein 3
	288	57	hsa-miR-196b-5p	PYGO1	pygopus family PHD finger 1
	289	57	hsa-miR-196b-5p	SERP1	stress associated endoplasmic reticulum protein 1
	290	57	hsa-miR-196b-5p	CPM	carboxypeptidase M
	291	57	hsa-miR-196b-5p	GLTP	glycolipid transfer protein
	292	57	hsa-miR-196b-5p	ENPP1	ectonucleotide pyrophosphatase/phosphodiesterase 1
	293	57	hsa-miR-196b-5p	USP48	ubiquitin specific peptidase 48
	294	57	hsa-miR-196b-5p	RBM12B	RNA binding motif protein 12B
	295	57	hsa-miR-196b-5p	FAM102B	family with sequence similarity 102 member B
	296	57	hsa-miR-196b-5p	TMX1	thioredoxin related transmembrane protein 1
	297	57	hsa-miR-196b-5p	PGAP1	post-GPI attachment to proteins 1
	298	57	hsa-miR-196b-5p	PLPPR5	phospholipid phosphatase related 5
	299	57	hsa-miR-196b-5p	SLC31A1	solute carrier family 31 member 1
	300	57	hsa-miR-196b-5p	TEAD3	TEA domain transcription factor 3
	301	57	hsa-miR-196b-5p	ATP5MG	ATP synthase membrane subunit g
	302	57	hsa-miR-196b-5p	RALGPS1	Ral GEF with PH domain and SH3 binding motif 1
	303	57	hsa-miR-196b-5p	BCAT1	branched chain amino acid transaminase 1
	304	57	hsa-miR-196b-5p	USP25	ubiquitin specific peptidase 25
	305	57	hsa-miR-196b-5p	CD24	CD24 molecule
	306	57	hsa-miR-196b-5p	ATRNL1	attractin like 1
	307	56	hsa-miR-196b-5p	SMARCAD1	SWI/SNF-related, matrix-associated actin-dependent regulator of chromatin, subfamily a, containing DEAD/H box 1
	308	56	hsa-miR-196b-5p	WASL	Wiskott-Aldrich syndrome like
	309	56	hsa-miR-196b-5p	LSG1	large 60S subunit nuclear export GTPase 1
	310	56	hsa-miR-196b-5p	RBM26	RNA binding motif protein 26
	311	56	hsa-miR-196b-5p	OPA1	OPA1, mitochondrial dynamin like GTPase
	312	56	hsa-miR-196b-5p	CLIP1	CAP-Gly domain containing linker protein 1
	313	56	hsa-miR-196b-5p	CDC34	cell division cycle 34
	314	56	hsa-miR-196b-5p	PHC3	polyhomeotic homolog 3
	315	56	hsa-miR-196b-5p	RNF180	ring finger protein 180
	316	56	hsa-miR-196b-5p	LGALS8	galectin 8
	317	56	hsa-miR-196b-5p	RTL8A	retrotransposon Gag like 8A
	318	56	hsa-miR-196b-5p	FZD3	frizzled class receptor 3
	319	55	hsa-miR-196b-5p	IL22RA2	interleukin 22 receptor subunit alpha 2
	320	55	hsa-miR-196b-5p	TGFB1I1	transforming growth factor beta 1 induced transcript 1
	321	55	hsa-miR-196b-5p	MSI2	musashi RNA binding protein 2
	322	55	hsa-miR-196b-5p	BEND4	BEN domain containing 4
	323	55	hsa-miR-196b-5p	ORMDL1	ORMDL sphingolipid biosynthesis regulator 1
	324	55	hsa-miR-196b-5p	TSPAN18	tetraspanin 18
	325	55	hsa-miR-196b-5p	KLHL4	kelch like family member 4
	326	55	hsa-miR-196b-5p	C5orf51	chromosome 5 open reading frame 51
	327	55	hsa-miR-196b-5p	PUM2	pumilio RNA binding family member 2
	328	55	hsa-miR-196b-5p	LARP4	La ribonucleoprotein domain family member 4
	329	54	hsa-miR-196b-5p	NME4	NME/NM23 nucleoside diphosphate kinase 4
	330	54	hsa-miR-196b-5p	YY1	YY1 transcription factor
	331	54	hsa-miR-196b-5p	DCP2	decapping mRNA 2
	332	53	hsa-miR-196b-5p	RBBP4	RB binding protein 4, chromatin remodeling factor
	333	53	hsa-miR-196b-5p	TMEM87A	transmembrane protein 87A
	334	53	hsa-miR-196b-5p	SFT2D3	SFT2 domain containing 3
	335	53	hsa-miR-196b-5p	NAV2	neuron navigator 2
	336	53	hsa-miR-196b-5p	SORCS1	sortilin related VPS10 domain containing receptor 1
	337	53	hsa-miR-196b-5p	MRPL19	mitochondrial ribosomal protein L19
	338	53	hsa-miR-196b-5p	PRR23A	proline rich 23A
	339	53	hsa-miR-196b-5p	ABI2	abl interactor 2
	340	52	hsa-miR-196b-5p	XCL1	X-C motif chemokine ligand 1
	341	52	hsa-miR-196b-5p	CADM2	cell adhesion molecule 2
	342	52	hsa-miR-196b-5p	SLC35F4	solute carrier family 35 member F4
	343	52	hsa-miR-196b-5p	NDUFB6	NADH:ubiquinone oxidoreductase subunit B6
	344	52	hsa-miR-196b-5p	SOX12	SRY-box 12
	345	52	hsa-miR-196b-5p	PTK2	protein tyrosine kinase 2
	346	52	hsa-miR-196b-5p	C6orf203	chromosome 6 open reading frame 203
	347	52	hsa-miR-196b-5p	SMAD6	SMAD family member 6
	348	52	hsa-miR-196b-5p	LAMA4	laminin subunit alpha 4
	349	52	hsa-miR-196b-5p	CCM2L	CCM2 like scaffold protein
	350	51	hsa-miR-196b-5p	SENP1	SUMO specific peptidase 1
	351	51	hsa-miR-196b-5p	EYA3	EYA transcriptional coactivator and phosphatase 3
	352	51	hsa-miR-196b-5p	PTBP2	polypyrimidine tract binding protein 2
	353	51	hsa-miR-196b-5p	ZBTB10	zinc finger and BTB domain containing 10
	354	51	hsa-miR-196b-5p	ARHGEF38	Rho guanine nucleotide exchange factor 38
	355	51	hsa-miR-196b-5p	SLC9A2	solute carrier family 9 member A2
	356	51	hsa-miR-196b-5p	RIPOR2	RHO family interacting cell polarization regulator 2
	357	51	hsa-miR-196b-5p	CCL23	C-C motif chemokine ligand 23
	358	51	hsa-miR-196b-5p	NME9	NME/NM23 family member 9
	359	50	hsa-miR-196b-5p	TKTL2	transketolase like 2
	360	50	hsa-miR-196b-5p	TBPL1	TATA-box binding protein like 1
	361	50	hsa-miR-196b-5p	PLEKHA8	pleckstrin homology domain containing A8
	362	50	hsa-miR-196b-5p	RAP1A	RAP1A, member of RAS oncogene family
	363	50	hsa-miR-196b-5p	LRP4	LDL receptor related protein 4
	364	50	hsa-miR-196b-5p	COL14A1	collagen type XIV alpha 1 chain
	365	50	hsa-miR-196b-5p	INO80D	INO80 complex subunit D
	366	50	hsa-miR-196b-5p	PTGER3	prostaglandin E receptor 3
	367	50	hsa-miR-196b-5p	OTX1	orthodenticle homeobox 1
	368	50	hsa-miR-196b-5p	MITF	melanocyte inducing transcription factor
	369	50	hsa-miR-196b-5p	KCTD21	potassium channel tetramerization domain containing 21

## Sheet: Target genes of miR-196b-3p
	Target Rank	Target Score	miRNA Name	Gene Symbol	Gene Description
	1	86	hsa-miR-196b-3p	ANGPTL3	angiopoietin like 3
	2	85	hsa-miR-196b-3p	CDH7	cadherin 7
	3	83	hsa-miR-196b-3p	PPFIBP1	PPFIA binding protein 1
	4	82	hsa-miR-196b-3p	MCTP2	multiple C2 and transmembrane domain containing 2
	5	81	hsa-miR-196b-3p	LRRC1	leucine rich repeat containing 1
	6	80	hsa-miR-196b-3p	NUDT16L1	nudix hydrolase 16 like 1
	7	80	hsa-miR-196b-3p	DEFB118	defensin beta 118
	8	80	hsa-miR-196b-3p	TESMIN	testis expressed metallothionein like protein
	9	80	hsa-miR-196b-3p	UNC13A	unc-13 homolog A
	10	79	hsa-miR-196b-3p	GZF1	GDNF inducible zinc finger protein 1
	11	78	hsa-miR-196b-3p	MYOM2	myomesin 2
	12	76	hsa-miR-196b-3p	DSG1	desmoglein 1
	13	76	hsa-miR-196b-3p	ATP6V1C1	ATPase H+ transporting V1 subunit C1
	14	76	hsa-miR-196b-3p	CCT2	chaperonin containing TCP1 subunit 2
	15	76	hsa-miR-196b-3p	ELAVL4	ELAV like RNA binding protein 4
	16	76	hsa-miR-196b-3p	UMOD	uromodulin
	17	75	hsa-miR-196b-3p	SDR9C7	short chain dehydrogenase/reductase family 9C member 7
	18	75	hsa-miR-196b-3p	CYP26B1	cytochrome P450 family 26 subfamily B member 1
	19	71	hsa-miR-196b-3p	SAMD3	sterile alpha motif domain containing 3
	20	71	hsa-miR-196b-3p	PDIA6	protein disulfide isomerase family A member 6
	21	70	hsa-miR-196b-3p	LTF	lactotransferrin
	22	67	hsa-miR-196b-3p	DZIP1	DAZ interacting zinc finger protein 1
	23	66	hsa-miR-196b-3p	MAP3K13	mitogen-activated protein kinase kinase kinase 13
	24	64	hsa-miR-196b-3p	SMIM21	small integral membrane protein 21
	25	64	hsa-miR-196b-3p	RPL37	ribosomal protein L37
	26	63	hsa-miR-196b-3p	SMURF1	SMAD specific E3 ubiquitin protein ligase 1
	27	63	hsa-miR-196b-3p	XPO1	exportin 1
	28	62	hsa-miR-196b-3p	NMT1	N-myristoyltransferase 1
	29	62	hsa-miR-196b-3p	SCMH1	Scm polycomb group protein homolog 1
	30	62	hsa-miR-196b-3p	LIN28A	lin-28 homolog A
	31	62	hsa-miR-196b-3p	CUL1	cullin 1
	32	61	hsa-miR-196b-3p	MYLK4	myosin light chain kinase family member 4
	33	59	hsa-miR-196b-3p	PCDH17	protocadherin 17
	34	59	hsa-miR-196b-3p	CHD6	chromodomain helicase DNA binding protein 6
	35	58	hsa-miR-196b-3p	MOK	MOK protein kinase
	36	58	hsa-miR-196b-3p	TENT4B	terminal nucleotidyltransferase 4B
	37	58	hsa-miR-196b-3p	MORN5	MORN repeat containing 5
	38	57	hsa-miR-196b-3p	SMNDC1	survival motor neuron domain containing 1
	39	57	hsa-miR-196b-3p	ELOVL6	ELOVL fatty acid elongase 6
	40	57	hsa-miR-196b-3p	UBASH3B	ubiquitin associated and SH3 domain containing B
	41	56	hsa-miR-196b-3p	SLC38A10	solute carrier family 38 member 10
	42	56	hsa-miR-196b-3p	SORL1	sortilin related receptor 1
	43	54	hsa-miR-196b-3p	SPRED2	sprouty related EVH1 domain containing 2
	44	54	hsa-miR-196b-3p	SHC2	SHC adaptor protein 2
	45	52	hsa-miR-196b-3p	PHRF1	PHD and ring finger domains 1
	46	51	hsa-miR-196b-3p	DRC1	dynein regulatory complex subunit 1
	47	51	hsa-miR-196b-3p	PELI1	pellino E3 ubiquitin protein ligase 1
	48	50	hsa-miR-196b-3p	ZNHIT6	zinc finger HIT-type containing 6
