# Supplementary material for: The Potential MicroRNA Diagnostic Biomarkers in Oral Squamous Cell Carcinoma of the Tongue
Source: Curr Issues Mol Biol. 2024 Jul 1;46(7):6746–56. doi: 10.3390/cimb46070402 (PMC11276561; doi:10.3390/cimb46070402)
Supplement: Supplementary file 1 [file cimb-46-00402-s001.zip › Supplementary table S2_GO analysis of target genes of miR-196b.xlsx]

## Sheet: GO_BP (miR-196b-5p)
	Category	Term	Count	%	PValue	Genes	List Total	Pop Hits	Pop Total	Fold Enrichment	Bonferroni	Benjamini	FDR
	GOTERM_BP_DIRECT	GO:0045944~positive regulation of transcription from RNA polymerase II promoter	44	12.1212	1.08594e-05	FOXA1, RNF10, GTF2A1, ZNF473, GATA6, HMGB1, WASL, NR2C2, RBPJ, BACH1, PHF8, YY1, MECP2, STOX2, HOXA9, ZNF507, P2RY1, ABL1, OTX1, HOXA7, ZNF268, HOXA5, TEAD3, SMARCC1, BCL11A, HMGA1, PBX3, HMGA2, CASK, SOX11, MITF, SOX12, TRERF1, PBX1, SENP1, PYGO1, TOX3, NR6A1, GDNF, ELF4, HAND1, ERG, HOXB7, ZNF850	340	1232	19453	2.04338	0.0237348	0.0240209	0.0239992
	GOTERM_BP_DIRECT	GO:0048704~embryonic skeletal system morphogenesis	7	1.92837	0.000108213	PDGFRA, HOXA9, SOX11, HOXA7, HOXB7, HOXB6, HOXA5	340	44	19453	9.10234	0.212885	0.119684	0.119576
	GOTERM_BP_DIRECT	GO:0009952~anterior/posterior pattern specification	9	2.47934	0.000294462	YY1, HOXA9, OTX1, HOXA7, HOXB7, HOXC8, HOXB6, HOXA5, PBX1	340	97	19453	5.30858	0.478708	0.217116	0.21692
	GOTERM_BP_DIRECT	GO:0070935~3'-UTR-mediated mRNA stabilization	5	1.37741	0.000428892	ELAVL4, DAZ4, DAZ3, DAZ2, DAZ1	340	21	19453	13.6225	0.612838	0.228741	0.228534
	GOTERM_BP_DIRECT	GO:0045948~positive regulation of translational initiation	5	1.37741	0.000517046	DAZ4, HABP4, DAZ3, DAZ2, DAZ1	340	22	19453	13.0033	0.681458	0.228741	0.228534
	GOTERM_BP_DIRECT	GO:0048863~stem cell differentiation	6	1.65289	0.00107621	PSMD11, LIN28A, ZNF281, GATA6, HMGA2, HOXA7	340	45	19453	7.62863	0.907621	0.396763	0.396404
	GOTERM_BP_DIRECT	GO:0031054~pre-miRNA processing	4	1.10193	0.00165546	LIN28B, LIN28A, BCDIN3D, DICER1	340	14	19453	16.3471	0.974394	0.443221	0.442821
	GOTERM_BP_DIRECT	GO:2000632~negative regulation of pre-miRNA processing	3	0.826446	0.00177514	LIN28B, LIN28A, BCDIN3D	340	4	19453	42.911	0.980358	0.443221	0.442821
	GOTERM_BP_DIRECT	GO:0000122~negative regulation of transcription from RNA polymerase II promoter	32	8.81543	0.00180334	FOXA1, KDM5A, ZBTB26, GATA6, HMGB1, NR2C2, RBPJ, BACH1, YY1, MECP2, RBBP4, HOXA7, FNIP1, HOXC8, ZNF268, JAZF1, ZBTB39, BCL11A, ZNF281, ZBTB10, HMGA2, SOX11, MITF, SOX12, DICER1, VAX1, SCRT1, NR6A1, HAND1, RLIM, LCOR, CPEB3	340	1016	19453	1.80204	0.981548	0.443221	0.442821
	GOTERM_BP_DIRECT	GO:0071260~cellular response to mechanical stimulus	7	1.92837	0.00240099	RIPOR2, TMEM87A, MAPK8, MAP3K1, HABP4, FAS, KCNJ2	340	78	19453	5.13465	0.995094	0.531099	0.530619

## Sheet: GO_CC (miR-196b-5p)
	Category	Term	Count	%	PValue	Genes	List Total	Pop Hits	Pop Total	Fold Enrichment	Bonferroni	Benjamini	FDR
	GOTERM_CC_DIRECT	GO:0005654~nucleoplasm	109	30.0275	3.00967e-07	FOXA1, ZBTB26, SMC3, RBPJ, BACH1, ALDH1L2, YY1, HOXA9, PAPOLG, HABP4, SMARCAD1, HOXA7, RGS6, PDGFRA, ZBTB39, SMARCC1, ANAPC7, SFMBT1, ZNF281, SOX11, LDOC1, MITF, SOX12, PYGO1, CDC34, ERG, HOXB7, EPHA3, PSMD11, INO80D, RBM8A, GATA6, NEDD4L, ABL1, HOXC8, BRAP, BCL11A, HMGA1, ZBTB10, DCDC2, BCDIN3D, HMGA2, ARHGAP28, SMAD6, TRERF1, PHC3, PBX1, LIN28B, CALM1, CPEB3, XAF1, KDM5A, CDKN1B, DOC2A, PHF20, …	349	4076	20647	1.58206	0.000119778	0.000119785	0.000117979
	GOTERM_CC_DIRECT	GO:0005634~nucleus	137	37.741	7.76478e-05	FOXA1, PANK2, CCNJ, SMC3, RBPJ, BACH1, YY1, HOXA9, RASSF3, SALL3, SLC39A9, PAPOLG, RAVER2, HABP4, LONP2, SMARCAD1, HOXA7, HOXA5, RGS6, PPP1R16B, PDGFRA, SMARCC1, ANAPC7, SFMBT1, ZNF281, SOX11, LDOC1, MITF, DICER1, CDYL, RPP25L, CLIP1, CDC34, ERG, ZNF710, HOXB7, HOXB6, PSMD11, INO80D, RBM8A, MRPL19, DAZ4, GATA6, DAZ3, CREBL2, DAZ2, DAZ1, GPATCH2L, C9ORF72, ABL1, OTX1, ZNF268, HOXC8, SOCS4, TRMT1L,…	349	6100	20647	1.32869	0.0304323	0.0154519	0.015219
	GOTERM_CC_DIRECT	GO:0010494~cytoplasmic stress granule	9	2.47934	0.000204336	DDX19A, DDX19B, LIN28A, IGF2BP1, HABP4, IGF2BP3, LARP4, C9ORF72, PUM2	349	95	20647	5.60468	0.0781142	0.0271085	0.0266999
	GOTERM_CC_DIRECT	GO:0031965~nuclear membrane	14	3.85675	0.000558905	BRAP, PHF20, NRXN1, GATA6, PRICKLE1, C9ORF72, PUM2, SENP1, PHF8, PLPP6, HABP4, ABL1, HOXA7, EPHA3	349	263	20647	3.14923	0.19949	0.0481987	0.0474721
	GOTERM_CC_DIRECT	GO:0000785~chromatin	35	9.64187	0.000605511	FOXA1, KDM5A, GATA6, CREBL2, NR2C2, SMC3, RBPJ, BACH1, HOXA9, RBBP4, OTX1, HOXA7, HOXC8, HDX, HOXA5, TEAD3, SMARCC1, DFFA, HMGA1, PBX3, HMGA2, NAP1L1, SOX11, MITF, SOX12, VAX1, SMAD6, PBX1, NR6A1, ELF4, HAND1, SMCR8, ERG, HOXB7, HOXB6	349	1112	20647	1.86206	0.214211	0.0481987	0.0474721
	GOTERM_CC_DIRECT	GO:0098978~glutamatergic synapse	18	4.95868	0.000973324	RNF10, EPHA7, HIP1, DOC2A, NRXN1, SEMA3A, ELAVL4, WASL, DNM3, MECP2, EEA1, EEF2K, CACNB4, RAP1A, LRRTM3, P2RY1, NOSTRIN, KCNJ2	349	426	20647	2.49974	0.321297	0.0645638	0.0635905
	GOTERM_CC_DIRECT	GO:0098794~postsynapse	9	2.47934	0.00285634	EEA1, GABRA2, MECP2, HIP1, BCL11A, ABL1, ELAVL4, SMCR8, C9ORF72	349	142	20647	3.74961	0.679685	0.162404	0.159955
	GOTERM_CC_DIRECT	GO:0005758~mitochondrial intermembrane space	7	1.92837	0.00352892	PRELID2, PANK2, OPA1, STMP1, SIRT5, NME4, SUOX	349	87	20647	4.76004	0.755122	0.175564	0.172917
	GOTERM_CC_DIRECT	GO:0005737~cytoplasm	121	33.3333	0.00424519	GLTP, RIPOR2, CCNJ, AQP4, MSI2, RBPJ, BACH1, ALDH1L2, YY1, RASSF3, RAVER2, HABP4, LGALS8, GYG2, RGS6, SULT2A1, TKTL2, PPP1R16B, PDGFRA, SMARCC1, TYW5, ANAPC7, CASK, YOD1, MITF, DICER1, FRMD4B, CDYL, CLIP1, TBPL1, ERG, DENND6A, RBM8A, DAZ4, NEDD4L, DAZ3, DAZ2, DAZ1, TRHDE, C9ORF72, DYNC2LI1, SNX4, ODF2L, RAP1A, RDH10, ABL1, MAP3K21, ZNF268, BRAP, FZD3, BCL11A, CEP350, ARHGEF38, RDX, DCDC2, BCDIN3D…	349	5771	20647	1.24041	0.816066	0.187732	0.184901
	GOTERM_CC_DIRECT	GO:0030425~dendrite	17	4.6832	0.00524265	RET, GABRA2, FZD3, EPHA7, RBM8A, KCNC2, SEMA3A, ELAVL4, LRP4, PRSS12, C9ORF72, SLC9A6, OPA1, P2RY1, ABL1, CPEB3, EPHA3	349	460	20647	2.18636	0.876568	0.208657	0.205512

## Sheet: GO_MF (miR-196b-5p)
	Category	Term	Count	%	PValue	Genes	List Total	Pop Hits	Pop Total	Fold Enrichment	Bonferroni	Benjamini	FDR
	GOTERM_MF_DIRECT	GO:0001228~transcriptional activator activity, RNA polymerase II transcription regulatory region sequence-specific binding	23	6.33609	7.14319e-05	FOXA1, ZNF473, PBX3, SOX11, MITF, SOX12, NR2C2, RBPJ, BACH1, PBX1, YY1, STOX2, HOXA9, NR6A1, ELF4, HAND1, OTX1, ERG, HOXA7, ZNF268, HOXB7, HOXA5, ZNF850	343	483	18967	2.63321	0.0435279	0.0242533	0.023903
	GOTERM_MF_DIRECT	GO:0003677~DNA binding	45	12.3967	7.78598e-05	FOXA1, KDM5A, COLEC11, GTF2A1, UHRF2, PHF20, MCM9, SRRT, HP1BP3, GATA6, CREBL2, HMGB1, RBPJ, BACH1, YY1, REPIN1, MECP2, HOXA9, ZNF507, ABL1, BEND4, SMARCAD1, LRIG3, OTX1, ZNF268, HOXA5, TEAD3, RFC3, HMGA1, PBX3, HMGA2, SOX11, MITF, SOX12, DICER1, TRERF1, PHC3, PBX1, NR6A1, POLR3D, NOSTRIN, LCOR, TBPL1, ERG, HOXB7	343	1337	18967	1.86117	0.0473508	0.0242533	0.023903
	GOTERM_MF_DIRECT	GO:0003682~chromatin binding	22	6.06061	0.000298167	FOXA1, SMARCC1, SFMBT1, MCM9, HP1BP3, GATA6, HMGA1, NAP1L1, MITF, CDYL, SMC3, SMAD6, RBPJ, PHC3, PHF8, YY1, MECP2, ING5, TOX3, POLR3D, SMARCAD1, ERG	343	498	18967	2.44286	0.169549	0.0619194	0.0610249
	GOTERM_MF_DIRECT	GO:0003729~mRNA binding	14	3.85675	0.000774424	RBM8A, DAZ4, DAZ2, DAZ1, MSI2, PTBP2, PUM2, MECP2, SYNCRIP, LIN28B, LIN28A, RAVER2, IGF2BP1, IGF2BP3	343	255	18967	3.03593	0.382856	0.0993788	0.0979431
	GOTERM_MF_DIRECT	GO:0003700~transcription factor activity, sequence-specific DNA binding	24	6.61157	0.000797582	FOXA1, BCL11A, ZNF281, PBX3, GATA6, SOX11, CREBL2, MITF, NR2C2, RBPJ, BACH1, SCRT1, PBX1, MECP2, STOX2, HOXA9, NR6A1, OTX1, ZNF710, ERG, ZNF268, HOXB7, HOXA5, TEAD3	343	613	18967	2.16499	0.391703	0.0993788	0.0979431
	GOTERM_MF_DIRECT	GO:1990837~sequence-specific double-stranded DNA binding	22	6.06061	0.00134019	FOXA1, ZNF281, ZBTB26, GATA6, SOX12, NR2C2, VAX1, SCRT1, PBX1, YY1, HOXA9, LIN28B, NR6A1, ELF4, ABL1, OTX1, ERG, HOXA7, HOXB7, HOXC8, HOXA5, HOXB6	343	560	18967	2.1724	0.566341	0.108647	0.107078
	GOTERM_MF_DIRECT	GO:0000976~transcription regulatory region sequence-specific DNA binding	13	3.58127	0.00134062	FOXA1, KDM5A, RNF10, ZNF281, GATA6, HMGA2, SOX11, SOX12, HMGB1, SMAD6, PBX1, YY1, HAND1	343	238	18967	3.02044	0.566458	0.108647	0.107078
	GOTERM_MF_DIRECT	GO:0000978~RNA polymerase II core promoter proximal region sequence-specific DNA binding	38	10.4683	0.00139515	FOXA1, ZNF473, ZBTB26, GATA6, NR2C2, RBPJ, BACH1, YY1, HOXA9, RBBP4, SALL3, OTX1, HOXA7, ZNF268, HDX, HOXA5, TEAD3, ZBTB39, BCL11A, ZNF281, HMGA1, PBX3, SOX11, MITF, SOX12, VAX1, SCRT1, PBX1, NR6A1, ELF4, HAND1, ZNF516, ERG, ZNF710, ZNF354A, HOXB7, HOXB6, ZNF850	343	1222	18967	1.71956	0.580959	0.108647	0.107078
	GOTERM_MF_DIRECT	GO:0008494~translation activator activity	4	1.10193	0.00225082	DAZ4, DAZ3, DAZ2, DAZ1	343	15	18967	14.746	0.754348	0.149691	0.147529
	GOTERM_MF_DIRECT	GO:0046332~SMAD binding	6	1.65289	0.00240275	YY1, TGFBR3, COL3A1, USP15, COL1A2, HMGA2	343	52	18967	6.38047	0.776582	0.149691	0.147529

## Sheet: GO_BP (miR-196b-3p)
	Category	Term	Count	%	PValue	Genes	List Total	Pop Hits	Pop Total	Fold Enrichment	Bonferroni	Benjamini	FDR
	GOTERM_BP_DIRECT	GO:0071076~RNA 3' uridylation	2	4.16667	0.0111167	LIN28A, TENT4B	44	5	19256	175.055	0.98522	1	1
	GOTERM_BP_DIRECT	GO:1905870~positive regulation of 3'-UTR-mediated mRNA stabilization	2	4.16667	0.0111167	ELAVL4, TENT4B	44	5	19256	175.055	0.98522	1	1
	GOTERM_BP_DIRECT	GO:0050829~defense response to Gram-negative bacterium	3	6.25	0.0158115	DEFB118, UMOD, LTF	44	86	19256	15.2664	0.997542	1	1
	GOTERM_BP_DIRECT	GO:0010587~miRNA catabolic process	2	4.16667	0.0177288	LIN28A, TENT4B	44	8	19256	109.409	0.998822	1	1
	GOTERM_BP_DIRECT	GO:0007283~spermatogenesis	5	10.4167	0.0214295	CYP26B1, DEFB118, SCMH1, TESMIN, DZIP1	44	477	19256	4.58738	0.999716	1	1
	GOTERM_BP_DIRECT	GO:0031123~RNA 3'-end processing	2	4.16667	0.0221128	LIN28A, TENT4B	44	10	19256	87.5273	0.999782	1	1
	GOTERM_BP_DIRECT	GO:0031665~negative regulation of lipopolysaccharide-mediated signaling pathway	2	4.16667	0.0264776	DEFB118, LTF	44	12	19256	72.9394	0.99996	1	1
	GOTERM_BP_DIRECT	GO:0034145~positive regulation of toll-like receptor 4 signaling pathway	2	4.16667	0.0286529	PELI1, LTF	44	13	19256	67.3287	0.999983	1	1
	GOTERM_BP_DIRECT	GO:1903861~positive regulation of dendrite extension	2	4.16667	0.0522701	UNC13A, SMURF1	44	24	19256	36.4697	1	1	1
	GOTERM_BP_DIRECT	GO:0007156~homophilic cell adhesion via plasma membrane adhesion molecules	3	6.25	0.0552717	DSG1, PCDH17, CDH7	44	170	19256	7.72299	1	1	1

## Sheet: GO_CC (miR-196b-3p)
	Category	Term	Count	%	PValue	Genes	List Total	Pop Hits	Pop Total	Fold Enrichment	Bonferroni	Benjamini	FDR
	GOTERM_CC_DIRECT	GO:0005737~cytoplasm	21	43.75	0.014101	UNC13A, SMURF1, MOK, CUL1, ELAVL4, SDR9C7, TENT4B, LRRC1, CYP26B1, LIN28A, XPO1, UBASH3B, NMT1, DSG1, TESMIN, RPL37, MAP3K13, DZIP1, SMNDC1, LTF, GZF1	47	5636	20521	1.62686	0.835292	1	1
	GOTERM_CC_DIRECT	GO:0005929~cilium	4	8.33333	0.0173102	MORN5, MOK, UMOD, DZIP1	47	244	20521	7.15766	0.891134	1	1
	GOTERM_CC_DIRECT	GO:0005829~cytosol	18	37.5	0.0897115	CCT2, SHC2, SMURF1, CUL1, PDIA6, TENT4B, LRRC1, SPRED2, PPFIBP1, LIN28A, XPO1, NMT1, PELI1, DSG1, RPL37, MCTP2, DRC1, ATP6V1C1	47	5537	20521	1.41938	0.999993	1	1
	GOTERM_CC_DIRECT	GO:0048786~presynaptic active zone	2	4.16667	0.0900335	PPFIBP1, UNC13A	47	42	20521	20.7913	0.999994	1	1
	GOTERM_CC_DIRECT	GO:0030658~transport vesicle membrane	2	4.16667	0.0920775	SPRED2, SORL1	47	43	20521	20.3078	0.999995	1	1

## Sheet: GO_MF (miR-196b-3p)
	Category	Term	Count	%	PValue	Genes	List Total	Pop Hits	Pop Total	Fold Enrichment	Bonferroni	Benjamini	FDR
	GOTERM_MF_DIRECT	GO:0005509~calcium ion binding	6	12.5	0.0342539	UNC13A, DSG1, UMOD, MCTP2, PCDH17, CDH7	47	746	18883	3.23136	0.979117	1	1
	GOTERM_MF_DIRECT	GO:0001530~lipopolysaccharide binding	2	4.16667	0.0908252	DEFB118, LTF	47	39	18883	20.6034	0.999974	1	1
