# Supplementary material for: The Potential MicroRNA Diagnostic Biomarkers in Oral Squamous Cell Carcinoma of the Tongue
Source: Curr Issues Mol Biol. 2024 Jul 1;46(7):6746–56. doi: 10.3390/cimb46070402 (PMC11276561; doi:10.3390/cimb46070402)
Supplement: Supplementary file 1 [file cimb-46-00402-s001.zip › Supplementary table S3_KEGG enrichment analysis of target genes of miR-196b.xlsx]

## Sheet: KEGG enrichment analysis
	Category	Term	Count	%	PValue	Genes	Fold Enrichment	Bonferroni
	KEGG_PATHWAY	hsa04360:Axon guidance	11	3.0303	0.00246225	PARD6B, FZD3, NRAS, EPHA7, TRPC3, SEMA3A, ABL1, NTN4, LRIG2, PTK2, EPHA3	3.15378	0.469311
	KEGG_PATHWAY	hsa05017:Spinocerebellar ataxia	9	2.47934	0.00590795	MAPK8, PSMD11, OPA1, TRPC3, PSMB2, TBPL1, SLC25A5, RBPJ, PUM2	3.2841	0.78191
	KEGG_PATHWAY	hsa04010:MAPK signaling pathway	13	3.58127	0.0122971	RET, PDGFRA, MAP3K1, CACNA2D1, RASGRP1, NRAS, MAPK8, CACNB4, RAP1A, GDNF, MAP3K21, FAS, MAP4K3	2.25365	0.958412
	KEGG_PATHWAY	hsa04014:Ras signaling pathway	10	2.75482	0.0363291	BRAP, PDGFRA, NRAS, MAPK8, RAP1A, ABL1, CALM1, PLD1, RGL2, RASGRP1	2.21105	0.999926
	KEGG_PATHWAY	hsa03015:mRNA surveillance pathway	6	1.65289	0.0374679	DDX19A, DDX19B, RBM8A, RNMT, PAPOLG, MSI2	3.22767	0.999945
	KEGG_PATHWAY	hsa04137:Mitophagy - animal	6	1.65289	0.0465466	USP15, NRAS, MAPK8, OPA1, MITF, RPS27A	3.03965	0.999995
	KEGG_PATHWAY	hsa04974:Protein digestion and absorption	6	1.65289	0.0465466	CPA3, COL3A1, COL15A1, COL1A2, COL14A1, COL8A2	3.03965	0.999995
